# Supplementary material for: Helicobacter pylori iceA, Clinical Outcomes, and Correlation with cagA: A Meta-Analysis
Source: PLoS One. 2012 Jan 18;7(1):e30354. doi: 10.1371/journal.pone.0030354 (PMC3261200; doi:10.1371/journal.pone.0030354)
Supplement: Table S1 — Characteristics of studies included in the meta-analysis. (XLS) [file pone.0030354.s008.xls]

## Sheet: Total
Supplementary Table 1. Characteristics studies included in the meta-analysis
												iceA1																iceA2
					Gastritis			Duodenal ulcer			Gastric ulcer			Peptic ulcer			Gastric cancer				Gastritis			Duodenal ulcer			Gastric ulcer			Peptic ulcer			Gastric cancer
author	Journal	year	countries	area	positive	all		positive	all		positive	all		positive	all		positive	all			positive	all		positive	all		positive	all		positive	all		positive	all
Amjad N	World J Gastroenterol	2010 Sep 21;16(35):4443-7	Malaysia	Asia	18	66	0.272727							11	33	0.333333					10	66	0.151515							5	33	0.151515
Vega AE	Int J Infect Dis	2010 Mar 19	Argentina	Western	82	196	0.418367							35	76	0.460526	4	10	0.4		103	196	0.52551							29	76	0.381579	3	10	0.3
Ben Mansour K	Ann Clin Microbiol Antimicrob	2010 Mar 19;9:10	Tunisia	Africa	113	195	0.579487							51	78	0.653846					33	195	0.169231							12	78	0.153846
Saha DR	World J Gastroenterol	2009 Mar 7;15(9):1105-12	India	Asia	15	36	0.416667	29	50	0.58				29	50	0.58					14	36	0.388889	18	50	0.36				18	50	0.36
Bartchewsky W Jr	Scand J Gastroenterol	2009;44(2):153-61	Brazil	Western	70	127	0.551181										33	51	0.647059		57	127	0.448819										18	51	0.352941
Zhang Z	BMC Gastroenterol	2008 Oct 25;8:49	China	Asia	118	133	0.887218	98	101	0.970297	40	47	0.851064	138	148	0.932432	68	79	0.860759		25	133	0.18797	20	101	0.19802	7	47	0.148936	27	148	0.182432	17	79	0.21519
Miciuleviciene J	Medicina (Kaunas)	2008;44(6):449-54	Lithuania	Western	18	44	0.409091	17	37	0.459459				17	37	0.459459					24	44	0.545455	16	37	0.432432				16	37	0.432432
Dharne MS	Indian J Pathol Microbiol	2007 Oct;50(4):740-8	India	Asia	8	16	0.5							16	31	0.516129					8	16	0.5							15	31	0.483871
Caner V	World J Gastroenterol	2007 May 14;13(18):2581-5	Turkey	Asia	10	30	0.333333	11	16	0.6875				11	16	0.6875					20	30	0.666667	5	16	0.3125				5	16	0.3125
Chomvarin C	Int J Infect Dis	2008 Jan;12(1):30-6	Thailand	Asia	29	62	0.467742	8	14	0.571429	7	20	0.35	15	34	0.441176	7	16	0.4375		19	62	0.306452	4	14	0.285714	8	20	0.4	12	34	0.352941	6	16	0.375
Linpisarn S	Southeast Asian J Trop Med Public Health	2007 Mar;38(2):356-62	Thailand	Asia	30	58	0.517241	30	45	0.666667	19	28	0.678571	49	73	0.671233	2	4	0.5		17	58	0.293103	9	45	0.2	6	28	0.214286	15	73	0.205479	1	4	0.25
Momenah AM	Saudi Med J	2007 Mar;28(3):382-5	Kingdom of Saudi Arabia	Asia	4	74	0.0540541							7	7	1					70	74	0.945946							0	7	0
Gatti LL	Acta Trop	2006 Dec;100(3):232-40	Brazil	Western	37	37	1	18	21	0.857143	25	29	0.862069	43	50	0.86					0	37	0	3	21	0.142857	4	29	0.137931	7	50	0.14
Erzin Y	Helicobacter	2006 Dec;11(6):574-80	Turkey	Asia	18	30	0.6	22	28	0.785714				22	28	0.785714	28	33	0.848485		12	30	0.4	6	28	0.214286				6	28	0.214286	5	33	0.151515
Baglan PH	J Microbiol	2006 Aug;44(4):409-16	Turkey	Asia	21	65	0.323077	7	22	0.318182				7	22	0.318182					9	65	0.138462	3	22	0.136364				2	22	0.0909091
Han YH	Chin J Dig Dis	2004;5(4):181-5	China	Asia	29	42	0.690476	37	47	0.787234	19	29	0.655172	56	76	0.736842	18	21	0.857143		8	42	0.190476	8	47	0.170213	2	29	0.0689655	10	76	0.131579
Ho YW	World J Gastroenterol	2004 Nov 15;10(22):3274-7	Singapore	Asia	12	18	0.666667							6	12	0.5					4	18	0.222222							4	12	0.333333
Chang YJ	Mol Pharmacol	2004 Dec;66(6):1465-77	Taiwan	Asia	17	20	0.85	18	21	0.857143	18	20	0.9	36	41	0.878049	17	20	0.85		1	20	0.05	1	21	0.047619	1	20	0.05	2	40	0.05	1	20	0.05
Ando T	Helicobacter	2004 Oct;9(5):443-52	Japan	Asia	9	13	0.692308	8	10	0.8	9	10	0.9	17	20	0.85					4	13	0.307692	2	10	0.2	1	10	0.1	3	20	0.15
Leanza AG	Clin Microbiol Infect	2004 Sep;10(9):811-9	Argentina	Western	27	55	0.490909							19	33	0.575758					27	55	0.490909							13	33	0.393939
Lin HJ	World J Gastroenterol	2004 Sep 1;10(17):2493-7	China	Asia	22	25	0.88										39	66	0.590909		2	25	0.08										15	66	0.227273
Perng CL	J Gastroenterol Hepatol	2003 Nov;18(11):1244-9	Taiwan	Asia	21	24	0.875	37	52	0.711538	39	57	0.684211	76	109	0.697248					2	24	0.0833333	8	52	0.153846	10	57	0.175439	18	109	0.165138
Leodolter A	Scand J Gastroenterol	2003 May;38(5):498-502	Germany	Western	16	35	0.457143	26	35	0.742857				26	35	0.742857					19	35	0.542857	7	35	0.2				7	35	0.2
Ribeiro ML	FEMS Immunol Med Microbiol	2003 May 25;36(3):181-5	Brazil	Western	2	21	0.0952381	11	56	0.196429	3	27	0.111111	14	83	0.168675					15	21	0.714286	40	56	0.714286	22	27	0.814815	62	83	0.746988
Rahman M	J Clin Microbiol	2003 May;41(5):2008-14	Bangladesh	Asia	9	20	0.45							19	37	0.513514					10	20	0.5							17	37	0.459459
Russo F	Aliment Pharmacol Ther	2003 Feb;17(3):421-8	Italy	Western	17	45	0.377778	20	58	0.344828	3	7	0.428571	23	65	0.353846					23	45	0.511111	25	58	0.431034	3	7	0.428571	28	65	0.430769
Koehler CI	Mol Pathol	2003 Feb;56(1):36-42	Germany	Western	22	39	0.564103										23	28	0.821429		17	39	0.435897										5	28	0.178571
Smith SI	J Med Microbiol	2002 Oct;51(10):851-4	Nigeria	Africa	19	22	0.863636	18	19	0.947368				18	19	0.947368					2	22	0.0909091	1	19	0.0526316				1	19	0.0526316
Yamaoka Y	Gastroenterology	2002 Aug;123(2):414-24	USA	Western	12	40	0.3	17	41	0.414634				17	41	0.414634	9	30	0.3
Yamaoka Y	Gastroenterology	2002 Aug;123(2):414-24	Colombia	Western	13	40	0.325	9	40	0.225				9	40	0.225	13	41	0.317073
Chattopadhyay S	J Clin Microbiol	2002 Jul;40(7):2622-5	India	Asia	25	40	0.625	26	45	0.577778				26	45	0.577778					13	40	0.325	15	45	0.333333				15	45	0.333333
Maeda S	J Gastroenterol Hepatol	2002 May;17(5):556-62	Japan	Asia	41	54	0.759259	14	22	0.636364	10	20	0.5	24	42	0.571429	6	11	0.545455		12	54	0.222222	7	22	0.318182	9	20	0.45	16	42	0.380952	4	11	0.363636
Sheu SM	J Formos Med Assoc	2002 Jan;101(1):18-23	Taiwan	Asia	27	41	0.658537	26	33	0.787879	12	14	0.857143	38	47	0.808511
Wong BC	Helicobacter	2001 Dec;6(4):317-24	Hong Kong	Asia	23	38	0.605263	23	34	0.676471				23	34	0.676471					14	38	0.368421	7	34	0.205882				7	34	0.205882
Kim SY	J Korean Med Sci	2001 Oct;16(5):579-84	Korea	Asia	14	19	0.736842							20	22	0.909091
Kidd M	Gut	2001 Nov;49(5):629-35	South Africa	Africa	5	22	0.227273							7	17	0.411765	10	15	0.666667		32	37	0.864865							23	30	0.766667	9	19	0.473684
Arents NL	Am J Gastroenterol	2001 Sep;96(9):2603-8	Netherland	Western	23	49	0.469388							21	40	0.525					23	49	0.469388							14	40	0.35
Ashour AA	J Clin Microbiol	2001 May;39(5):1746-50	Brazil	Western	3	20	0.15	1	24	0.0416667				1	24	0.0416667	1	36	0.0277778		15	20	0.75	22	24	0.916667				22	24	0.916667	33	36	0.916667
Miehlke S	Am J Gastroenterol	2001 Apr;96(4):1008-13	Germany	Western	26	32	0.8125	34	49	0.693878				34	49	0.693878	30	34	0.882353
Figueiredo C	Scand J Gastroenterol	2001 Feb;36(2):128-35	Portugal	Western	45	171	0.263158	24	73	0.328767	6	17	0.352941	30	90	0.333333	12	58	0.206897		60	171	0.350877	21	73	0.287671	6	17	0.352941	27	90	0.3	16	58	0.275862
Zheng PY	Gut	2000 Jul;47(1):18-22	Singapore	Asia	28	41	0.682927							47	67	0.701493					10	41	0.243902							16	67	0.238806
Mukhopadhyay AK	J Bacteriol	2000 Jun;182(11):3219-27	India	Asia	16	23	0.695652							32	55	0.581818					5	23	0.217391							21	55	0.381818
Nishiya D	Scand J Gastroenterol	2000 Jan;35(1):36-9	Japan	Asia	27	51	0.529412										28	46	0.608696
Ito Y	J Clin Microbiol	2000 Feb;38(2):483-8	Japan	Asia	51	72	0.708333							48	68	0.705882					21	71	0.295775							20	68	0.294118
Yamaoka Y	J Clin Microbiol	1999 Jul;37(7):2274-9	USA	Western	8	26	0.307692	0	28	0				0	28	0	3	16	0.1875		18	26	0.692308	25	28	0.892857				25	28	0.892857	12	16	0.75
Yamaoka Y	J Clin Microbiol	1999 Jul;37(7):2274-9	Colombia	Western	9	34	0.264706	12	27	0.444444				12	27	0.444444	12	46	0.26087		17	34	0.5	11	27	0.407407				11	27	0.407407	20	46	0.434783
Yamaoka Y	J Clin Microbiol	1999 Jul;37(7):2274-9	Korea	Asia	17	22	0.772727	37	53	0.698113				37	53	0.698113	40	60	0.666667		1	22	0.0454545	4	53	0.0754717				4	53	0.0754717	9	60	0.15
Yamaoka Y	J Clin Microbiol	1999 Jul;37(7):2274-9	Japan	Asia	17	30	0.566667	30	48	0.625				30	48	0.625	22	34	0.647059		7	30	0.233333	11	48	0.229167				11	48	0.229167	6	34	0.176471
Peek RM Jr	Proc Assoc Am Physicians	1998 Nov-Dec;110(6):531-44	USA	Western	1	23	0.0434783	9	20	0.45	1	1	1	10	21	0.47619	0	1	0		22	23	0.956522							10	21	0.47619	1	1	1
van Doorn LJ	Gastroenterology	1998 Jul;115(1):58-66	Netherland	Western	16	34	0.470588	29	46	0.630435	8	14	0.571429	37	60	0.616667					16	34	0.470588	7	46	0.152174	2	14	0.142857	9	60	0.15

## Sheet: Sheet3
Argentina	76
Bangladesh	37
Brazil	50
China	148
Colombia	27
Germany	35
Hong Kong	34
India	50
Italy	65
Japan	20
Kingdom of Saudi Arabia	7
Korea	53
Lithuania	37
Malaysia	33
Netherland	40
Nigeria	19
Portugal	90
Singapore	12
South Africa	30
Taiwan	40
Thailand	34
Tunisia	78
Turkey	16
USA	28
